# Supplementary material for: 3D spatial organization and network-guided comparison of mutation profiles in Glioblastoma reveals similarities across patients
Source: PLoS Comput Biol. 2019 Sep 17;15(9):e1006789. doi: 10.1371/journal.pcbi.1006789 (PMC6782092; doi:10.1371/journal.pcbi.1006789)
Supplement: S1 File — For each 757 interface mutations, corresponding interactions that are related by the mutation are listed in tab separated format. (TXT) [file pcbi.1006789.s001.txt]

EGFR p.Q276*	P00533-Q71V34
EGFR p.Q276*	P00533-Q9Y4L5
EGFR p.Q276*	P00533-P49069
EGFR p.Q276*	P00533-Q53HG7
EGFR p.Q276*	P00533-Q7Z4F3
EGFR p.Q276*	P00533-Q9UPY6
EGFR p.Q276*	P00533-Q9Y6K9
EGFR p.Q276*	P00533-Q59G22
EGFR p.Q276*	P00533-P56962
EGFR p.Q276*	P00533-Q9BXL5
EGFR p.Q276*	O15162-P00533
EGFR p.Q276*	P00533-Q59EA3
EGFR p.Q276*	P00533-Q99608
EGFR p.Q276*	P00533-P30304
EGFR p.Q276*	P00533-P10636
EGFR p.Q276*	P00533-Q4KWH8
EGFR p.Q276*	P00533-Q00597
EGFR p.Q276*	P00533-P42566
EGFR p.Q276*	P00533-P23467
EGFR p.Q276*	O14828-P00533
EGFR p.Q276*	O14939-P00533
EGFR p.Q276*	P00533-P20936
EGFR p.Q276*	P00533-P29353
EGFR p.Q276*	P00533-Q13561
EGFR p.Q276*	P00533-Q8TDB4
EGFR p.Q276*	A4FU49-P00533
EGFR p.Q276*	O00213-P00533
EGFR p.Q276*	P00533-Q9NP31
EGFR p.Q276*	P00533-Q59FD5
EGFR p.Q276*	O95704-P00533
EGFR p.Q276*	P00533-Q14155
EGFR p.Q276*	P00533-P30307
EGFR p.Q276*	P00533-Q02952
EGFR p.Q276*	P00533-Q8WUI4
EGFR p.Q276*	P00533-Q9Y6R0
EGFR p.Q276*	P00533-P19174
EGFR p.Q276*	P00533-Q14449
EGFR p.Q276*	B3KNU0-P00533
EGFR p.Q276*	P00533-Q59FG2
EGFR p.Q276*	P00533-Q9UQB8
EGFR p.Q276*	P00533-P43243
EGFR p.Q276*	P00533-Q13322
EGFR p.Q276*	P00533-P16070
EGFR p.Q276*	P00533-V9HW58
EGFR p.Q276*	P00533-Q9UII7
EGFR p.Q276*	P00533-Q9UBN7
EGFR p.Q276*	P00533-Q8IVD9
EGFR p.Q276*	P00533-Q96PD2
EGFR p.Q276*	P00533-Q92733
EGFR p.Q276*	P00533-Q13094
EGFR p.Q276*	P00533-P11279
EGFR p.Q276*	P00533-Q8IZW8
EGFR p.Q276*	B9A6J3-P00533
EGFR p.Q276*	P00533-Q96AD5
EGFR p.Q276*	P00533-Q96PV0
EGFR p.Q276*	P00533-Q86SX1
EGFR p.Q276*	P00533-Q14318
EGFR p.Q276*	O15126-P00533
EGFR p.Q276*	P00533-P16333
EGFR p.Q276*	P00533-Q14050
EGFR p.Q276*	O96018-P00533
EGFR p.Q276*	P00533-Q8N2Y8
EGFR p.Q276*	P00533-Q5H9R6
EGFR p.Q276*	P00533-Q14515
EGFR p.Q276*	P00533-P51636
EGFR p.Q276*	O94992-P00533
EGFR p.Q276*	P00533-P15514
EGFR p.Q276*	P00533-P40818
EGFR p.Q276*	P00533-Q14145
EGFR p.Q276*	O43852-P00533
EGFR p.Q276*	O75791-P00533
EGFR p.Q276*	P00533-Q02156
EGFR p.Q276*	P00533-Q13596
EGFR p.Q276*	P00533-P05067
EGFR p.Q276*	P00533-Q53HE2
EGFR p.Q276*	O43147-P00533
EGFR p.Q276*	P00533-P49757
EGFR p.Q276*	P00533-Q12933
EGFR p.Q276*	P00533-Q9UJ41
EGFR p.Q276*	P00533-Q07954
EGFR p.Q276*	P00533-P68133
EGFR p.Q276*	P00533-Q09666
EGFR p.Q276*	P00533-P27986
EGFR p.Q276*	P00533-Q6UWJ1
EGFR p.Q276*	P00533-Q12913
EGFR p.Q276*	P00533-Q14247
EGFR p.Q276*	P00533-P16885
EGFR p.Q276*	P00533-P19438
EGFR p.Q276*	P00533-Q14457
EGFR p.Q276*	P00533-Q7Z7G1
EGFR p.Q276*	P00533-Q05655
EGFR p.Q276*	P00533-Q8WU20
EGFR p.Q276*	P00533-P39210
EGFR p.Q276*	P00533-Q9BU70
EGFR p.Q276*	P00533-Q15005
EGFR p.Q276*	P00533-Q9UGK3
EGFR p.Q276*	B4DJ51-P00533
EGFR p.Q276*	P00533-Q9NPR5
EGFR p.Q276*	O75674-P00533
EGFR p.Q276*	P00533-Q9P104
EGFR p.Q276*	P00533-Q9UFY1
EGFR p.Q276*	P00533-Q9NRF2
EGFR p.Q276*	P00533-P26641
EGFR p.Q276*	P00533-Q99704
EGFR p.Q276*	P00533-P10275
EGFR p.Q276*	P00533-Q9Y490
EGFR p.Q276*	P00533-Q92529
EGFR p.Q276*	P00533-Q8TCJ0
EGFR p.Q276*	P00533-Q13280
EGFR p.Q276*	P00533-Q92918
EGFR p.Q276*	P00533-P01137
EGFR p.Q276*	P00533-P40925
EGFR p.Q276*	O75886-P00533
EGFR p.Q276*	P00533-Q7L273
EGFR p.Q276*	P00533-Q15075
EGFR p.Q276*	P00533-P46934
EGFR p.Q276*	P00533-P31948
EGFR p.Q276*	P00533-Q59GR8
EGFR p.Q276*	P00533-Q8TEW6
EGFR p.Q276*	O75165-P00533
EGFR p.Q276*	P00533-Q68CZ2
EGFR p.Q276*	P00533-P17600
EGFR p.Q276*	P00533-Q9Y2R2
EGFR p.Q276*	P00533-P15941
EGFR p.Q276*	P00533-Q8TDI0
EGFR p.Q276*	P00533-Q14093
EGFR p.Q276*	P00533-Q8N5H7
EGFR p.Q276*	P00533-P14625
EGFR p.Q276*	O00459-P00533
EGFR p.Q276*	P00533-Q9Y6W3
EGFR p.Q276*	P00533-Q12852
EGFR p.Q276*	O75474-P00533
EGFR p.Q276*	P00533-Q8N6M6
EGFR p.Q276*	P00533-Q86VI4
EGFR p.Q276*	P00533-Q02246
EGFR p.Q276*	P00533-Q9UQF2
EGFR p.Q276*	P00533-Q13387
EGFR p.Q276*	O95433-P00533
EGFR p.Q276*	P00533-P00533
EGFR p.Q276*	P00533-Q59E85
EGFR p.Q276*	P00533-P60880
EGFR p.Q276*	O43561-P00533
EGFR p.Q276*	P00533-Q05209
EGFR p.Q276*	P00533-P04150
EGFR p.Q276*	O00750-P00533
EGFR p.Q276*	P00533-Q8IZV2
EGFR p.Q276*	O15121-P00533
EGFR p.Q276*	O75095-P00533
EGFR p.Q276*	A8K5I0-P00533
EGFR p.Q276*	P00533-P08575
EGFR p.Q276*	P00533-P09493
EGFR p.Q276*	P00533-Q6PKX4
EGFR p.Q276*	P00533-P02751
EGFR p.Q276*	P00533-Q6S5L8
EGFR p.Q276*	P00533-Q9NNZ3
EGFR p.Q276*	P00533-P50402
EGFR p.Q276*	P00533-Q13492
EGFR p.Q276*	P00533-Q59GK3
EGFR p.Q276*	P00533-Q38SD2
EGFR p.Q276*	P00533-Q96BE0
EGFR p.Q276*	P00533-Q5T7W7
EGFR p.Q276*	P00533-Q9Y2H9
EGFR p.Q276*	P00533-Q8TAS0
EGFR p.Q276*	P00533-Q96S52
EGFR p.Q276*	O14654-P00533
EGFR p.Q276*	O14544-P00533
EGFR p.Q276*	O43639-P00533
EGFR p.Q276*	P00533-Q13480
EGFR p.Q276*	P00533-Q9UQQ2
EGFR p.Q276*	P00533-P60468
EGFR p.Q276*	P00533-Q13491
EGFR p.Q276*	P00533-Q9Y2H8
EGFR p.Q276*	P00533-P78453
EGFR p.Q276*	P00533-Q9Y4I7
EGFR p.Q276*	P00533-Q15139
EGFR p.Q276*	P00533-Q92870
EGFR p.Q276*	P00533-Q9BV68
EGFR p.Q276*	P00533-P0DMV8
EGFR p.Q276*	P00533-P49908
EGFR p.Q276*	P00533-Q9HA84
EGFR p.Q276*	P00533-Q9H4N1
EGFR p.Q276*	P00533-Q9UQS6
EGFR p.Q276*	P00533-Q8WYP3
EGFR p.Q276*	P00533-Q9NZM3
EGFR p.Q276*	P00533-Q14451
EGFR p.Q276*	P00533-Q99759
EGFR p.Q276*	O94875-P00533
EGFR p.Q276*	P00533-V9HW72
EGFR p.Q276*	P00533-Q12929
EGFR p.Q276*	P00533-Q13905
EGFR p.Q276*	P00533-Q9UNE7
EGFR p.Q276*	P00533-Q03135
EGFR p.Q276*	P00533-Q53GZ6
EGFR p.Q276*	P00533-Q13671
EGFR p.Q276*	O00401-P00533
EGFR p.Q276*	P00533-Q59GY7
FBXW11 p.R404W	Q9C0J9-Q9UKB1
FBXW11 p.R404W	Q6MZW8-Q9UKB1
FBXW11 p.R404W	P49674-Q9UKB1
FBXW11 p.R404W	Q9UKB1-Q9Y297
FBXW11 p.R404W	P17181-Q9UKB1
FBXW11 p.R404W	P17612-Q9UKB1
FBXW11 p.R404W	P25963-Q9UKB1
FBXW11 p.R404W	Q59EK0-Q9UKB1
FBXW11 p.R404W	P08238-Q9UKB1
FBXW11 p.R404W	Q13616-Q9UKB1
FBXW11 p.R404W	P30154-Q9UKB1
FBXW11 p.R404W	P36873-Q9UKB1
FBXW11 p.R404W	P49841-Q9UKB1
LRP1 p.D999G	P30533-Q07954
MSH5 p.D681N	O43196-Q13227
MSH5 p.D681N	O43196-P00519
MSH5 p.D681N	O15457-O43196
MSH5 p.D681N	O43196-Q59FK4
B3GAT1 p.R104H	Q99961-Q9P2W7
B3GAT1 p.R104H	Q31604-Q9P2W7
B3GAT1 p.R104H	P28067-Q9P2W7
B3GAT1 p.R104H	Q9P2W7-Q9P2W7
PAX3 p.D245E	P21675-P23760
PAX3 p.D245E	P23760-Q9GZV5
PAX3 p.D245E	B4E1C1-P23760
PAX3 p.D245E	P00519-P23760
PAX3 p.D245E	P12931-P23760
PAX3 p.D245E	P06241-P23760
PAX3 p.D245E	P23760-P62993
MYF5 p.R129H	P13349-Q02535
MYF5 p.R129H	P13349-P41134
MYF5 p.R129H	P13349-P13349
MYF5 p.R129H	P13349-Q96BH3
MYF5 p.R129H	P13349-Q99750
MYF5 p.R129H	P13349-Q02363
TP53 p.R267P	C9D7C9-P04637
TP53 p.R267P	P04637-P04637
TP53 p.R267P	O15350-P04637
TP53 p.R267P	Q9H3D4-P04637
TP53 p.R267P	P42574-P04637
TP53 p.R267P	P04637-P61981
TP53 p.R267P	P00519-P04637
HPSE p.M502I	Q9Y251-Q9Y251
REN p.R148C	P00797-P00797
REN p.R148C	P00797-P29120
REN p.R148C	P00797-P01019
MRPL32 p.P97L	P82933-Q9BYC8
HCK p.V405A	P01116-P08631
TP53 p.R249M	Q8WUF5-P04637
TP53 p.R249M	P04637-P04637
TP53 p.R249M	Q13625-P04637
TP53 p.R249M	P04637-Q12888
TP53 p.R249M	P04637-Q8WUF5
PIK3CA p.N345K	P27986-P42336
PIK3CA p.N345K	P01116-P42336
PIK3CA p.N345K	P42336-Q92569
SRF p.T217I	P11831-Q9Y618
SRF p.T217I	P11831-P35269
SRF p.T217I	P11831-P78347
SRF p.T217I	P11831-Q92793
SRF p.T217I	P11831-Q8IXL1
SRF p.T217I	P11831-Q15788
SRF p.T217I	P04278-P11831
SRF p.T217I	P11831-Q9H1I8
SRF p.T217I	P11831-Q9ULH7
SRF p.T217I	P10276-P11831
SRF p.T217I	P11831-Q969V6
SRF p.T217I	P11831-P78527
SRF p.T217I	P11831-Q15418
SRF p.T217I	P11831-Q86TD1
SRF p.T217I	O15550-P11831
SRF p.T217I	P11831-Q02246
SRF p.T217I	P11831-P63279
SRF p.T217I	P11831-Q8IZQ8
SRF p.T217I	P11831-Q8N3C0
SLC4A1 p.P692A	P02730-P05026
SLC4A1 p.P692A	P02730-P68032
SLC4A1 p.P692A	P02730-P07948
SLC4A1 p.P692A	P02730-P43405
SLC4A1 p.P692A	P02730-Q06124
SLC4A1 p.P692A	P02730-V9HW21
SLC4A1 p.P692A	P02730-P22748
TP53 p.G266V	P04637-C9D7C9
EGFR p.G983R	O14818-P00533
EGFR p.G983R	P00533-Q9P0L0
EGFR p.G983R	P00533-Q71V34
EGFR p.G983R	P00533-Q9UPT5
EGFR p.G983R	O43707-P00533
EGFR p.G983R	P00533-Q9Y4L5
EGFR p.G983R	P00533-P49069
EGFR p.G983R	P00533-Q53HG7
EGFR p.G983R	P00533-Q7Z4F3
EGFR p.G983R	P00533-Q16644
EGFR p.G983R	P00533-Q9UPY6
EGFR p.G983R	P00533-Q9Y6K9
EGFR p.G983R	P00533-Q59G22
EGFR p.G983R	P00533-P56962
EGFR p.G983R	P00533-Q9BXL5
EGFR p.G983R	P00533-P17252
EGFR p.G983R	O15162-P00533
EGFR p.G983R	P00533-Q59EA3
EGFR p.G983R	P00533-Q99608
EGFR p.G983R	P00533-P30304
EGFR p.G983R	P00533-P10636
EGFR p.G983R	P00533-Q4KWH8
EGFR p.G983R	P00533-Q00597
EGFR p.G983R	P00533-P42566
EGFR p.G983R	P00533-P23467
EGFR p.G983R	P00533-Q9BRG2
EGFR p.G983R	O14828-P00533
EGFR p.G983R	P00533-P15311
EGFR p.G983R	O14939-P00533
EGFR p.G983R	P00533-P20936
EGFR p.G983R	P00533-P17612
EGFR p.G983R	P00533-P29353
EGFR p.G983R	P00533-P51692
EGFR p.G983R	O15492-P00533
EGFR p.G983R	P00533-Q13561
EGFR p.G983R	P00533-Q9Y237
EGFR p.G983R	P00533-Q8TDB4
EGFR p.G983R	A4FU49-P00533
EGFR p.G983R	O14965-P00533
EGFR p.G983R	P00533-Q16539
EGFR p.G983R	P00533-P31749
EGFR p.G983R	O00213-P00533
EGFR p.G983R	P00533-P08238
EGFR p.G983R	P00533-Q9NP31
EGFR p.G983R	P00533-Q59FD5
EGFR p.G983R	P00533-P31939
EGFR p.G983R	P00533-P51452
EGFR p.G983R	O95704-P00533
EGFR p.G983R	P00533-P17174
EGFR p.G983R	P00533-P05107
EGFR p.G983R	P00533-Q14155
EGFR p.G983R	P00533-P04406
EGFR p.G983R	P00533-P30307
EGFR p.G983R	P00533-Q02952
EGFR p.G983R	P00533-Q8WUI4
EGFR p.G983R	P00533-P04075
EGFR p.G983R	P00533-Q9UQM7
EGFR p.G983R	P00533-Q9Y6R0
EGFR p.G983R	O15511-P00533
EGFR p.G983R	P00533-P37231
EGFR p.G983R	P00533-P09769
EGFR p.G983R	P00533-V9HWP2
EGFR p.G983R	P00533-Q06124
EGFR p.G983R	P00533-P19174
EGFR p.G983R	P00533-Q99784
EGFR p.G983R	P00533-P11142
EGFR p.G983R	P00533-Q14449
EGFR p.G983R	B3KNU0-P00533
EGFR p.G983R	P00533-Q59FG2
EGFR p.G983R	P00533-Q9UQB8
EGFR p.G983R	P00533-P43243
EGFR p.G983R	P00533-P52306
EGFR p.G983R	P00533-P16152
EGFR p.G983R	P00533-Q13322
EGFR p.G983R	P00533-P62714
EGFR p.G983R	P00533-P16070
EGFR p.G983R	P00533-Q9H6Q3
EGFR p.G983R	P00533-V9HW58
EGFR p.G983R	P00533-Q9UII7
EGFR p.G983R	P00533-Q9UBN7
EGFR p.G983R	P00533-Q8IVD9
EGFR p.G983R	P00533-Q13239
EGFR p.G983R	P00533-P31947
EGFR p.G983R	P00533-Q9UKG1
EGFR p.G983R	P00533-P27348
EGFR p.G983R	P00533-Q96PD2
EGFR p.G983R	P00533-Q92733
EGFR p.G983R	P00533-P09936
EGFR p.G983R	P00533-Q15750
EGFR p.G983R	P00533-Q13094
EGFR p.G983R	P00533-P11279
EGFR p.G983R	P00533-P38646
EGFR p.G983R	P00533-P29466
EGFR p.G983R	P00533-Q8IZW8
EGFR p.G983R	B9A6J3-P00533
EGFR p.G983R	P00533-Q96AD5
EGFR p.G983R	P00533-Q96PV0
EGFR p.G983R	O75368-P00533
EGFR p.G983R	P00533-P31321
EGFR p.G983R	P00533-Q9H267
EGFR p.G983R	P00533-P40763
EGFR p.G983R	P00533-Q86SX1
EGFR p.G983R	P00533-Q14318
EGFR p.G983R	O15126-P00533
EGFR p.G983R	P00533-Q6U7G8
EGFR p.G983R	P00533-P16333
EGFR p.G983R	P00533-P45984
EGFR p.G983R	P00533-Q14050
EGFR p.G983R	O96018-P00533
EGFR p.G983R	O60880-P00533
EGFR p.G983R	P00533-Q8N2Y8
EGFR p.G983R	P00533-P16930
EGFR p.G983R	P00533-Q5H9R6
EGFR p.G983R	P00533-Q99962
EGFR p.G983R	P00533-Q14515
EGFR p.G983R	P00533-P51636
EGFR p.G983R	P00533-P37840
EGFR p.G983R	O94992-P00533
EGFR p.G983R	P00533-P15514
EGFR p.G983R	P00533-P40818
EGFR p.G983R	P00533-Q14145
EGFR p.G983R	O43852-P00533
EGFR p.G983R	P00533-Q99952
EGFR p.G983R	O75791-P00533
EGFR p.G983R	P00533-Q02156
EGFR p.G983R	P00533-Q13596
EGFR p.G983R	P00533-P18085
EGFR p.G983R	P00533-P05067
EGFR p.G983R	P00533-P0DMV9
EGFR p.G983R	P00533-V9HW74
EGFR p.G983R	P00533-Q53HE2
EGFR p.G983R	O43147-P00533
EGFR p.G983R	P00533-P42574
EGFR p.G983R	P00533-P45983
EGFR p.G983R	P00533-P49757
EGFR p.G983R	P00533-Q12933
EGFR p.G983R	P00533-Q9UJ41
EGFR p.G983R	P00533-Q92569
EGFR p.G983R	P00533-Q07954
EGFR p.G983R	P00533-P68133
EGFR p.G983R	P00533-Q09666
EGFR p.G983R	P00533-Q9Y3A3
EGFR p.G983R	P00533-P27986
EGFR p.G983R	P00533-Q6UWJ1
EGFR p.G983R	P00533-P21291
EGFR p.G983R	P00533-Q9Y5X1
EGFR p.G983R	P00533-Q12913
EGFR p.G983R	P00533-Q14247
EGFR p.G983R	P00533-Q15120
EGFR p.G983R	P00533-P16885
EGFR p.G983R	O60716-P00533
EGFR p.G983R	P00533-P19438
EGFR p.G983R	P00533-Q14457
EGFR p.G983R	P00533-Q9UKV8
EGFR p.G983R	P00533-Q7Z7G1
EGFR p.G983R	P00533-P12004
EGFR p.G983R	P00533-Q05655
EGFR p.G983R	P00533-Q8WU20
EGFR p.G983R	P00533-P39210
EGFR p.G983R	P00533-Q99963
EGFR p.G983R	O00170-P00533
EGFR p.G983R	P00533-P62330
EGFR p.G983R	P00533-Q9BU70
EGFR p.G983R	P00533-Q15005
EGFR p.G983R	P00533-Q9UGK3
EGFR p.G983R	B4DJ51-P00533
EGFR p.G983R	P00533-Q9NPR5
EGFR p.G983R	P00533-P62993
EGFR p.G983R	P00533-Q14204
EGFR p.G983R	P00533-P60174
EGFR p.G983R	P00533-Q16186
EGFR p.G983R	O75674-P00533
EGFR p.G983R	P00533-Q13451
EGFR p.G983R	P00533-P07585
EGFR p.G983R	P00533-P07900
EGFR p.G983R	P00533-Q9P104
EGFR p.G983R	P00533-Q9UFY1
EGFR p.G983R	P00533-Q9NRF2
EGFR p.G983R	P00533-P26641
EGFR p.G983R	P00533-Q99704
EGFR p.G983R	P00533-Q05513
EGFR p.G983R	P00533-P04083
EGFR p.G983R	P00533-P10275
EGFR p.G983R	P00533-Q9Y490
EGFR p.G983R	P00533-Q92529
EGFR p.G983R	P00533-P14923
EGFR p.G983R	P00533-Q96CW1
EGFR p.G983R	P00533-P14618
EGFR p.G983R	P00533-P52735
EGFR p.G983R	P00533-Q8TCJ0
EGFR p.G983R	P00533-P10599
EGFR p.G983R	P00533-Q13280
EGFR p.G983R	P00533-Q92918
EGFR p.G983R	P00533-P01137
EGFR p.G983R	P00533-P40925
EGFR p.G983R	O75886-P00533
EGFR p.G983R	P00533-P15498
EGFR p.G983R	P00533-P55036
EGFR p.G983R	P00533-Q8WUM4
EGFR p.G983R	P00533-P29350
EGFR p.G983R	P00533-Q7L273
EGFR p.G983R	P00533-P42229
EGFR p.G983R	P00533-P62158
EGFR p.G983R	P00533-Q15075
EGFR p.G983R	P00533-P46934
EGFR p.G983R	P00533-P42224
EGFR p.G983R	P00533-P31948
EGFR p.G983R	P00533-Q59EJ3
EGFR p.G983R	P00533-Q99418
EGFR p.G983R	P00533-Q59GR8
EGFR p.G983R	P00533-Q8TEW6
EGFR p.G983R	O75165-P00533
EGFR p.G983R	P00533-Q68CZ2
EGFR p.G983R	P00533-P53041
EGFR p.G983R	O60603-P00533
EGFR p.G983R	P00533-P31946
EGFR p.G983R	P00533-P17600
EGFR p.G983R	P00533-P63104
EGFR p.G983R	P00533-Q9Y2R2
EGFR p.G983R	P00533-P15941
EGFR p.G983R	P00533-Q8TDI0
EGFR p.G983R	P00533-Q14093
EGFR p.G983R	P00533-Q8N5H7
EGFR p.G983R	P00533-P06132
EGFR p.G983R	P00533-Q16543
EGFR p.G983R	P00533-P14625
EGFR p.G983R	P00533-P34932
EGFR p.G983R	O00459-P00533
EGFR p.G983R	P00533-Q9Y6W3
EGFR p.G983R	P00533-Q12852
EGFR p.G983R	P00533-Q13153
EGFR p.G983R	O75474-P00533
EGFR p.G983R	P00533-Q8N6M6
EGFR p.G983R	P00533-Q86VI4
EGFR p.G983R	P00533-Q02246
EGFR p.G983R	P00533-Q9UQF2
EGFR p.G983R	P00533-Q13387
EGFR p.G983R	O95433-P00533
EGFR p.G983R	P00533-P00533
EGFR p.G983R	P00533-Q59E85
EGFR p.G983R	P00533-P06493
EGFR p.G983R	P00533-P60880
EGFR p.G983R	O43561-P00533
EGFR p.G983R	P00533-Q06830
EGFR p.G983R	P00533-V9HWH7
EGFR p.G983R	P00533-P46108
EGFR p.G983R	P00533-P20336
EGFR p.G983R	P00533-Q05209
EGFR p.G983R	P00533-P05771
EGFR p.G983R	P00533-P04150
EGFR p.G983R	O00750-P00533
EGFR p.G983R	P00533-Q8IZV2
EGFR p.G983R	O15121-P00533
EGFR p.G983R	O75095-P00533
EGFR p.G983R	A8K5I0-P00533
EGFR p.G983R	P00533-P26447
EGFR p.G983R	P00533-V9HWK1
EGFR p.G983R	P00533-P11309
EGFR p.G983R	P00533-P08575
EGFR p.G983R	P00533-P09493
EGFR p.G983R	P00533-V9HVZ4
EGFR p.G983R	P00533-Q6PKX4
EGFR p.G983R	P00533-P02751
EGFR p.G983R	P00533-Q6S5L8
EGFR p.G983R	P00533-V9HWF2
EGFR p.G983R	P00533-Q9NNZ3
EGFR p.G983R	P00533-P50402
EGFR p.G983R	P00533-Q71U36
EGFR p.G983R	P00533-Q13492
EGFR p.G983R	P00533-Q59GK3
EGFR p.G983R	P00533-Q38SD2
EGFR p.G983R	P00533-P23528
EGFR p.G983R	P00533-Q96BE0
EGFR p.G983R	P00533-V9HWD6
EGFR p.G983R	P00533-Q5T7W7
EGFR p.G983R	P00533-Q07890
EGFR p.G983R	P00533-P36542
EGFR p.G983R	P00533-V9HWN7
EGFR p.G983R	P00533-Q9Y2H9
EGFR p.G983R	P00533-Q8TAS0
EGFR p.G983R	P00533-Q53FC7
EGFR p.G983R	P00533-Q59F91
EGFR p.G983R	P00533-P60520
EGFR p.G983R	P00533-Q96S52
EGFR p.G983R	O14654-P00533
EGFR p.G983R	O14544-P00533
EGFR p.G983R	P00533-P46109
EGFR p.G983R	P00533-P06396
EGFR p.G983R	O43639-P00533
EGFR p.G983R	P00533-Q13480
EGFR p.G983R	P00533-Q9UQQ2
EGFR p.G983R	P00533-P60468
EGFR p.G983R	P00533-Q13491
EGFR p.G983R	P00533-P55210
EGFR p.G983R	P00533-Q9Y2H8
EGFR p.G983R	O75312-P00533
EGFR p.G983R	P00533-P78453
EGFR p.G983R	O14543-P00533
EGFR p.G983R	P00533-P49798
EGFR p.G983R	P00533-P52630
EGFR p.G983R	P00533-Q9Y4I7
EGFR p.G983R	P00533-V9HWI5
EGFR p.G983R	P00533-Q15139
EGFR p.G983R	P00533-Q92870
EGFR p.G983R	P00533-P32121
EGFR p.G983R	P00533-P13987
EGFR p.G983R	P00533-Q9BV68
EGFR p.G983R	P00533-Q9UKW4
EGFR p.G983R	P00533-P0DMV8
EGFR p.G983R	P00533-P49908
EGFR p.G983R	P00533-Q9NR45
EGFR p.G983R	P00533-Q9HA84
EGFR p.G983R	P00533-P18031
EGFR p.G983R	P00533-V9HW22
EGFR p.G983R	P00533-Q9H4N1
EGFR p.G983R	P00533-Q9UQS6
EGFR p.G983R	P00533-P49407
EGFR p.G983R	P00533-Q02790
EGFR p.G983R	P00533-P12830
EGFR p.G983R	P00533-Q8WYP3
EGFR p.G983R	P00533-Q9NZM3
EGFR p.G983R	P00533-Q14451
EGFR p.G983R	P00533-Q99759
EGFR p.G983R	O94875-P00533
EGFR p.G983R	P00533-V9HW72
EGFR p.G983R	P00533-Q12929
EGFR p.G983R	P00533-P54368
EGFR p.G983R	P00533-Q9NSE2
EGFR p.G983R	P00533-Q13905
EGFR p.G983R	P00533-Q9UNE7
EGFR p.G983R	P00533-Q03135
EGFR p.G983R	P00533-Q53GZ6
EGFR p.G983R	P00533-Q13671
EGFR p.G983R	O00401-P00533
EGFR p.G983R	P00533-Q59GY7
EGFR p.G983R	P00533-Q9H299
GRIK1 p.E677Q	O00560-P39086
GRIK1 p.E677Q	P39086-Q86YM7
GRIK1 p.E677Q	P39086-Q9NRD5
MTA2 p.R262Q	O94776-Q96HR3
MTA2 p.R262Q	O94776-Q13263
MTA2 p.R262Q	O94776-Q59ES8
MTA2 p.R262Q	O94776-Q86YP4
MTA2 p.R262Q	O94776-Q9UBB5
MTA2 p.R262Q	O94776-Q8TDI0
MTA2 p.R262Q	O94776-O95983
MTA2 p.R262Q	O94776-Q5JB53
MTA2 p.R262Q	O94776-Q8N5A5
MTA2 p.R262Q	O94776-P04150
MTA2 p.R262Q	O94776-Q8WXI9
MTA2 p.R262Q	O94776-P27816
MTA2 p.R262Q	O94776-Q16576
MTA2 p.R262Q	O94776-Q12873
MTA2 p.R262Q	O94776-Q9BTC8
MTA2 p.R262Q	O94776-Q09028
MTA2 p.R262Q	O94776-P19387
MTA2 p.R262Q	O94776-Q86TC9
MTA2 p.R262Q	O94776-P46736
MTA2 p.R262Q	O94776-Q15386
MTA2 p.R262Q	O94776-Q4G0J3
MTA2 p.R262Q	O94776-Q9C0K0
MTA2 p.R262Q	O94776-P24928
MTA2 p.R262Q	O75116-O94776
MTA2 p.R262Q	O94776-Q9Y5K6
MTA2 p.R262Q	O94776-Q9NQX3
MTA2 p.R262Q	O94776-Q13547
MTA2 p.R262Q	O94776-Q14839
MTA2 p.R262Q	O94776-Q7L5D6
MTA2 p.R262Q	O94776-P42345
MTA2 p.R262Q	O94776-Q92731
MTA2 p.R262Q	O94776-Q01826
MTA2 p.R262Q	O94776-P62805
MTA2 p.R262Q	O94776-O95777
MTA2 p.R262Q	O75446-O94776
MTA2 p.R262Q	O94776-Q92769
MTA2 p.R262Q	O94776-Q8N3D4
MTA2 p.R262Q	O94776-Q9BRL8
MTA2 p.R262Q	O94776-Q8TF05
MTA2 p.R262Q	O94776-Q9BUL9
MTA2 p.R262Q	O94776-P04637
MTA2 p.R262Q	O94776-Q99576
MTA2 p.R262Q	O94776-Q8N6W1
MTA2 p.R262Q	O94776-Q6MZS5
MAP3K7 p.P198S	O43318-P36507
MAP3K7 p.P198S	O43318-Q9Y4K3
ITGA10 p.F149S	O75578-P05556
OGT p.N529K	O15294-P57081
OGT p.N529K	O15294-Q8NDX5
OGT p.N529K	O15294-P11464
OGT p.N529K	O15294-O60502
OGT p.N529K	O15294-Q6N021
OGT p.N529K	O14908-O15294
OGT p.N529K	O15294-P52594
OGT p.N529K	O15294-Q9UJU6
OGT p.N529K	O15294-Q15527
OGT p.N529K	O15294-Q9BXV9
OGT p.N529K	O15294-Q96ST3
OGT p.N529K	O15294-P10636
OGT p.N529K	O15294-O15294
OGT p.N529K	O15294-Q9UPV9
OGT p.N529K	O15294-O75674
OGT p.N529K	O15294-Q32P28
OGT p.N529K	O15294-Q92560
OGT p.N529K	O15294-Q93052
OGT p.N529K	O15294-Q8IZD2
OGT p.N529K	O15294-Q9H1M0
OGT p.N529K	O15294-P37198
CSF2RA p.T231M	P15509-P32927
VPS33A p.M205I	Q96AX1-Q96AX1
LHX9 p.H277N	Q2TBE0-Q9NQ69
LHX9 p.H277N	Q15796-Q9NQ69
LHX9 p.H277N	P50053-Q9NQ69
LHX9 p.H277N	A8KAD6-Q9NQ69
LHX9 p.H277N	Q9HCE7-Q9NQ69
PTPN11 p.Q510L	P04626-Q06124
CYP2B6 p.S284C	P20813-P20813
KRAS p.G12D	P01116-P0DP23
KRAS p.G12D	Q9H0S4-P01116
KRAS p.G12D	P01116-P20936
KRAS p.G12D	P01116-Q9H147
KRAS p.G12D	P01116-P13501
KRAS p.G12D	Q9Y275-P01116
KRAS p.G12D	P23458-P01116
KRAS p.G12D	P01116-P15882
KRAS p.G12D	P01116-Q4SPI3
KRAS p.G12D	P01116-Q8IZD2
KRAS p.G12D	O14980-P01116
KRAS p.G12D	Q8WY64-P01116
KRAS p.G12D	Q99627-P01116
KRAS p.G12D	P12004-P01116
KRAS p.G12D	P01116-Q02750
KRAS p.G12D	P01116-Q9HAN9
KRAS p.G12D	P01116-P01116
KRAS p.G12D	Q5H9F3-P01116
KRAS p.G12D	P01116-Q9UQ16
KRAS p.G12D	P61201-P01116
KRAS p.G12D	P01116-P32871
KRAS p.G12D	O75970-P01116
KRAS p.G12D	P01116-Q9UGJ1
KRAS p.G12D	P01116-Q96EB6
KRAS p.G12D	Q8NI16-P01116
PAK7 p.D517N	Q9NR12-Q9P286
PAK7 p.D517N	P51959-Q9P286
PAK7 p.D517N	Q8N5M1-Q9P286
PAK7 p.D517N	O60504-Q9P286
PAK7 p.D517N	Q92934-Q9P286
PAK7 p.D517N	Q96SW2-Q9P286
PAK7 p.D517N	Q96EL1-Q9P286
PAK7 p.D517N	Q9P286-Q9UGJ1
PAK7 p.D517N	Q96CN9-Q9P286
PAK7 p.D517N	P14618-Q9P286
PAK7 p.D517N	Q9H6L4-Q9P286
PAK7 p.D517N	Q9H257-Q9P286
PAK7 p.D517N	Q9BRK4-Q9P286
PAK7 p.D517N	P50402-Q9P286
PAK7 p.D517N	Q96BZ8-Q9P286
MAPK1 p.N257S	P28482-Q9P0T0
MAPK1 p.N257S	P28482-Q12913
MAPK1 p.N257S	P28482-Q59H88
MAPK1 p.N257S	P28482-Q8N8S7
MAPK1 p.N257S	P08047-P28482
MAPK1 p.N257S	P15498-P28482
MAPK1 p.N257S	P28482-Q9Y6Q9
MAPK1 p.N257S	P28482-Q59GY7
MAPK1 p.N257S	P28482-Q15025
MAPK1 p.N257S	P15056-P28482
MAPK1 p.N257S	P28482-Q96QU8
MAPK1 p.N257S	P28482-Q9UQC2
MAPK1 p.N257S	P28482-Q13233
MAPK1 p.N257S	P28482-Q66X48
MAPK1 p.N257S	P28482-Q12772
MAPK1 p.N257S	P28482-P40763
MAPK1 p.N257S	P28482-Q02224
MAPK1 p.N257S	P10275-P28482
MAPK1 p.N257S	P03372-P28482
MAPK1 p.N257S	P28482-P33076
MAPK1 p.N257S	P28482-P29353
MAPK1 p.N257S	P28482-Q09472
MAPK1 p.N257S	P28482-Q9UBT1
MAPK1 p.N257S	P28482-Q9BYB0
MAPK1 p.N257S	P28482-Q14160
MAPK1 p.N257S	P28482-Q15121
MAPK1 p.N257S	P23467-P28482
MAPK1 p.N257S	P28482-Q9NSS6
MAPK1 p.N257S	P11388-P28482
MAPK1 p.N257S	P28482-P78536
MAPK1 p.N257S	P28482-Q8WZ42
MAPK1 p.N257S	P28482-Q86Y56
MAPK1 p.N257S	P28482-Q16288
MAPK1 p.N257S	P12270-P28482
MAPK1 p.N257S	P06400-P28482
MAPK1 p.N257S	P10586-P28482
MAPK1 p.N257S	P28482-Q13127
MAPK1 p.N257S	O95071-P28482
MAPK1 p.N257S	P28482-Q9H2K2
MAPK1 p.N257S	P28482-P53355
MAPK1 p.N257S	P09874-P28482
MAPK1 p.N257S	P28482-Q8N122
MAPK1 p.N257S	P28482-P28482
MAPK1 p.N257S	O96017-P28482
MAPK1 p.N257S	P07101-P28482
MAPK1 p.N257S	P28482-Q3T906
MAPK1 p.N257S	P28482-P36956
MAPK1 p.N257S	P28482-Q96FS5
MAPK1 p.N257S	P28482-Q8NEM7
MAPK1 p.N257S	P28482-P49815
MAPK1 p.N257S	P28482-Q92793
MAPK1 p.N257S	P04049-P28482
MAPK1 p.N257S	P04150-P28482
MAPK1 p.N257S	P05023-P28482
MAPK1 p.N257S	O60504-P28482
MAPK1 p.N257S	P28482-P46940
MAPK1 p.N257S	P28482-P56524
GLUD2 p.R516H	P49448-P49448
PGM1 p.H260Y	P36871-Q9UBQ7
PGM1 p.H260Y	P36871-P37837
PGM1 p.H260Y	P36871-P47985
PGM1 p.H260Y	P36871-Q16082
SEMA3E p.R564*	O15041-Q9Y4D7
ITGB8 p.N215D	P06756-P26012
PLCG1 p.L752Q	P07948-P19174
IGF1 p.F71C	P05019-Q01094
IGF1 p.F71C	P05019-P06213
IGF1 p.F71C	P05019-P08833
IGF1 p.F71C	P05019-P24592
IGF1 p.F71C	P05019-Q8N6C5
IGF1 p.F71C	P05019-Q06945
IGF1 p.F71C	P05019-P08069
IGF1 p.F71C	P05019-Q9BSD8
IGF1 p.F71C	P05019-P05019
IGF1 p.F71C	P05019-P17936
IGF1 p.F71C	P05019-P22692
IGF1 p.F71C	P05019-P18065
PTEN p.D107H	O60346-P60484
PTEN p.D107H	P60484-Q9P1Z9
PTEN p.D107H	P60484-Q6ZVD8
PTEN p.D107H	P60484-Q19T08
PTEN p.D107H	P60484-Q9Y2H9
PTEN p.D107H	P60484-Q86UL8
PTEN p.D107H	P60484-Q12959
PTEN p.D107H	P09619-P60484
PTEN p.D107H	P05060-P60484
PTEN p.D107H	P60484-Q9BU70
PTEN p.D107H	P60484-P60484
PTEN p.D107H	O95835-P60484
PTEN p.D107H	O95271-P60484
PTEN p.D107H	P46934-P60484
PTEN p.D107H	P60484-Q9BVJ6
PTEN p.D107H	P60484-Q13464
PTEN p.D107H	P0CG48-P60484
PTEN p.D107H	P60484-Q9H2K2
PTEN p.D107H	P60484-Q93009
PTEN p.D107H	O60307-P60484
PTEN p.D107H	P60484-Q5TCQ9
RAP2C p.W138G	P07550-Q9Y3L5
RAP2C p.W138G	P40227-Q9Y3L5
PCSK2 p.R431H	P16519-P16519
STX6 p.F78L	O43752-O95721
STX6 p.F78L	O43752-P25788
STX6 p.F78L	O43752-Q8TDX6
STX6 p.F78L	O43752-Q9H115
STX6 p.F78L	O43752-O75379
STX6 p.F78L	O43752-Q9P253
STX6 p.F78L	O43752-Q9HD26
STX6 p.F78L	O00161-O43752
STX6 p.F78L	O43752-O43752
STX6 p.F78L	O14653-O43752
STX6 p.F78L	O43752-Q9UID3
STX6 p.F78L	O43752-Q86Y82
STX6 p.F78L	O43752-Q9H270
KARS p.R131T	Q15046-Q9NXH9
KARS p.R131T	Q15046-Q15046
KARS p.R131T	P07814-Q15046
KARS p.R131T	O95373-Q15046
KARS p.R131T	P02751-Q15046
KARS p.R131T	P57678-Q15046
KARS p.R131T	P26641-Q15046
KARS p.R131T	P08670-Q15046
KARS p.R131T	P07942-Q15046
KARS p.R131T	P05455-Q15046
KARS p.R131T	O43559-Q15046
KARS p.R131T	P13798-Q15046
KARS p.R131T	Q15046-V9HWE1
KARS p.R131T	O75923-Q15046
KARS p.R131T	Q15046-Q5K651
BMP3 p.G383V	O60341-P12645
BMP3 p.G383V	P12645-Q96LA8
FLCN p.V397M	Q8NFG4-Q8NFG4
ALB p.R138Q	P02768-P02768
ALB p.R138Q	P02768-P02786
ALB p.R138Q	P02768-P49748
BTRC p.F141V	Q9H3D4-Q9Y297
BTRC p.F141V	Q9Y297-Q9Y297
BTRC p.F141V	Q9Y297-Q9H3D4
PDHA2 p.R302*	P11177-P29803
PDHA2 p.R302*	P21912-P29803
PDHA2 p.R302*	P10515-P29803
PIK3R1 p.K379E	P27986-P29350
PIK3R1 p.K379E	P27986-Q9UKT9
PIK3R1 p.K379E	P27986-P42338
PIK3R1 p.K379E	P27986-P42336
PIK3R1 p.K379E	P07766-P27986
PIK3R1 p.K379E	P27986-P62993
PIK3R1 p.K379E	P27986-Q15661
PIK3R1 p.K379E	P16885-P27986
PIK3R1 p.K379E	P27986-P42684
PIK3R1 p.K379E	P20231-P27986
PIK3R1 p.K379E	P06127-P27986
PIK3R1 p.K379E	P27986-P0DP23
PIK3R1 p.K379E	P27986-P60953
SLC7A5 p.V313M	Q01650-Q96BA7
MMP13 p.G248D	P45452-P45452
HOXB1 p.K184N	P14653-Q96PM5
HOXB1 p.K184N	P14653-P26367
PPP1CC p.Y137F	P36873-Q4KMQ1
PPP1CC p.Y137F	P36873-Q8NF45
PPP1CC p.Y137F	P36873-Q96S59
PPP1CC p.Y137F	P36873-Q13625
PPP1CC p.Y137F	P36873-Q96KQ4
PPP1CC p.Y137F	P36873-Q9H175
PPP1CC p.Y137F	P36873-Q96S65
PPP1CC p.Y137F	P36873-Q8TEC5
PPP1CC p.Y137F	P36873-Q5UIP0
PPP1CC p.Y137F	P36873-Q8IWU2
PPP1CC p.Y137F	O95405-P36873
PPP1CC p.Y137F	P36873-Q6NYC8
PPP1CC p.Y137F	P36873-Q6PJW8
PAX5 p.R31W	B4E1C1-Q02548
PAX5 p.R31W	Q02548-Q92793
PAX5 p.R31W	Q02548-Q9UER7
PAX5 p.R31W	Q02548-Q09472
PAX5 p.R31W	P20226-Q02548
PAX5 p.R31W	P06400-Q02548
PAX5 p.R31W	Q02548-Q04727
PAX5 p.R31W	P52292-Q02548
PAX5 p.R31W	Q01196-Q02548
PAX5 p.R31W	P52294-Q02548
PAX5 p.R31W	P14921-Q02548
PAX5 p.R31W	P28482-Q02548
TAF4 p.A672T	O00268-Q9NS37
TAF4 p.A672T	O00268-P15923
TAF4 p.A672T	O00268-P49848
TAF4 p.A672T	O00268-Q9Y4A5
TAF4 p.A672T	O00268-Q9HBM6
TAF4 p.A672T	O00268-Q12962
TAF4 p.A672T	O00268-P30260
TAF4 p.A672T	O00268-Q9UJX2
TAF4 p.A672T	O00268-Q7Z7C8
TAF4 p.A672T	O00268-P21675
TAF4 p.A672T	O00268-Q15543
TAF4 p.A672T	O00268-Q9H1A4
TAF4 p.A672T	O00268-P19338
TAF4 p.A672T	O00268-Q15542
TAF4 p.A672T	O00268-Q13042
TAF4 p.A672T	O00268-Q5VWG9
TAF4 p.A672T	O00268-Q15545
TAF4 p.A672T	O00268-Q8IZX4
TAF4 p.A672T	O00268-P20226
TAF4 p.A672T	O00268-Q99733
TAF4 p.A672T	O00268-O43889
TAF4 p.A672T	O00268-P42858
TAF4 p.A672T	O00268-Q9UJX3
TAF4 p.A672T	O00268-P35869
TAF4 p.A672T	O00268-Q16594
TAF4 p.A672T	O00268-P08047
TAF4 p.A672T	O00268-Q9BS18
C11orf67 p.G48S	Q9H7C9-Q9H7C9
CDK7 p.A159T	Q1MSW8-P50613
DIRAS3 p.R99P	O95661-Q86YC2
DIRAS3 p.R99P	O95661-P18031
DIRAS3 p.R99P	O95661-P01116
DIRAS3 p.R99P	O95661-P25054
DIRAS3 p.R99P	O95661-P22455
PTPRD p.F1671L	P23468-Q00987
PTPRD p.F1671L	P18433-P23468
PTPRD p.F1671L	P23468-P49286
PTPRD p.F1671L	P23468-P40763
PTPRD p.F1671L	P23468-P48039
PTPRD p.F1671L	O43312-P23468
RPL13A p.R117W	P40429-P46777
RPL13A p.R117W	P05388-P40429
RPL13A p.R117W	P40429-V9HW22
RPL13A p.R117W	P40429-P62913
RPL13A p.R117W	P40429-P62280
RPL13A p.R117W	P18621-P40429
RPL13A p.R117W	P40429-P49354
RPL13A p.R117W	P40429-P62244
RPL13A p.R117W	P05091-P40429
RPL13A p.R117W	P32969-P40429
RPL13A p.R117W	P40429-P46778
RPL13A p.R117W	P40429-U5Z754
RPL13A p.R117W	P40429-P42677
RPL13A p.R117W	P22087-P40429
RPL13A p.R117W	P40429-P61619
RPL13A p.R117W	P40429-Q07020
RPL13A p.R117W	P40429-P50914
RPL13A p.R117W	P08865-P40429
RPL13A p.R117W	P27105-P40429
RPL13A p.R117W	P23396-P40429
RPL13A p.R117W	P40429-P61247
RPL13A p.R117W	P02741-P40429
RPL13A p.R117W	P40429-P62851
RPL13A p.R117W	P26373-P40429
RPL13A p.R117W	P15880-P40429
RPL13A p.R117W	P40429-P49207
RPL13A p.R117W	P40429-P62266
RPL13A p.R117W	P36578-P40429
RPL13A p.R117W	O15160-P40429
RPL13A p.R117W	P18077-P40429
RPL13A p.R117W	P40429-P62081
RPL13A p.R117W	P40429-P62424
RPL13A p.R117W	P40429-P62249
RPL13A p.R117W	P05181-P40429
RPL13A p.R117W	P40429-P62241
RPL13A p.R117W	P40429-P62854
RPL13A p.R117W	P40429-P62910
RPL13A p.R117W	P18124-P40429
RPL13A p.R117W	P40429-P62899
RPL13A p.R117W	P40429-P62888
RPL13A p.R117W	P39019-P40429
RPL13A p.R117W	P40429-P62917
RPL13A p.R117W	P40429-P46776
RPL13A p.R117W	P40429-P62906
RPL13A p.R117W	P40429-P56537
RPL13A p.R117W	P40429-P63173
RPL13A p.R117W	P40429-V9HW01
RPL13A p.R117W	P40429-P60866
RPL13A p.R117W	P40429-P62750
RPL13A p.R117W	P25398-P40429
RPL13A p.R117W	P05387-P40429
RPL13A p.R117W	P40429-P42766
RPL13A p.R117W	P40429-P61353
RPL13A p.R117W	P40429-P46783
CABP4 p.R209*	P57796-Q08117
CYP4A11 p.R144W	P00167-Q02928
CYP4A11 p.R144W	Q02928-Q8WYR1
CYP4A11 p.R144W	P27986-Q02928
FGF13 p.R110*	Q92913-Q9UQD0
FGF13 p.R110*	Q13387-Q92913
FGF13 p.R110*	P04156-Q92913
FGF13 p.R110*	Q14524-Q92913
FGF13 p.R110*	P49768-Q92913
FGF13 p.R110*	Q92913-Q92913
KCNE1 p.L63M	P15382-P51787
KCNE1 p.L63M	P15382-P62158
TYK2 p.R860C	P29597-P42701
TYK2 p.R860C	P29597-P42224
TYK2 p.R860C	P29597-Q13643
TYK2 p.R860C	P29597-Q6A162
TYK2 p.R860C	E9KL35-P29597
TYK2 p.R860C	P29597-Q969M7
TYK2 p.R860C	P29597-Q6IBN1
TYK2 p.R860C	P29597-P50570
TYK2 p.R860C	P29597-Q5VWX1
TYK2 p.R860C	P29597-Q86SX1
TYK2 p.R860C	P29597-Q9BUZ4
TYK2 p.R860C	P29597-Q8N1K8
TYK2 p.R860C	P08238-P29597
TYK2 p.R860C	P29597-P40189
TYK2 p.R860C	P29597-Q03405
TYK2 p.R860C	P29597-Q96N16
TYK2 p.R860C	P29597-Q92905
TYK2 p.R860C	P29350-P29597
TYK2 p.R860C	O15304-P29597
TYK2 p.R860C	P18031-P29597
TYK2 p.R860C	P22681-P29597
TYK2 p.R860C	P04183-P29597
AZGP1 p.V44D	P04278-P25311
AZGP1 p.V44D	P25311-P33527
AZGP1 p.V44D	P12273-P25311
AZGP1 p.V44D	P25311-P25311
AZGP1 p.V44D	P25311-Q9BZD4
HGF p.R702H	P08581-P14210
KIR2DL1 p.T91M	P43626-Q29963
SIRT2 p.F235L	P68431-Q8IXJ6
SIRT2 p.F235L	Q12778-Q8IXJ6
SIRT2 p.F235L	Q8IXJ6-Q9UM11
SIRT2 p.F235L	Q04206-Q8IXJ6
SIRT2 p.F235L	Q09472-Q8IXJ6
SIRT2 p.F235L	P31260-Q8IXJ6
SIRT2 p.F235L	Q13546-Q8IXJ6
SIRT2 p.F235L	Q12834-Q8IXJ6
SIRT2 p.F235L	P68366-Q8IXJ6
SIRT2 p.F235L	Q8IXJ6-Q8IXJ6
SIRT2 p.F235L	Q06609-Q8IXJ6
SIRT2 p.F235L	P62826-Q8IXJ6
PRSS1 p.E85K	P07477-P07477
TP53 p.H179R	C9D7C9-P04637
TP53 p.H179R	P04637-P62834
TP53 p.H179R	P04637-P04637
TP53 p.H179R	P04637-Q13625
TP53 p.H179R	P04637-Q9H3D4
TP53 p.H179R	P04637-O14757
TP53 p.H179R	P04637-P53350
TP53 p.H179R	O15350-P04637
TP53 p.H179R	P04637-Q07817
TP53 p.H179R	Q12888-P04637
CTH p.R62L	P32929-P32929
CTH p.R62L	P32929-Q96HA8
CTH p.R62L	O95340-P32929
CTH p.R62L	P32929-Q9NTF0
CTH p.R62L	P32929-Q04609
CTH p.R62L	O94979-P32929
CTH p.R62L	O43765-P32929
CTH p.R62L	P09622-P32929
CTH p.R62L	P32929-P61604
CTH p.R62L	P32929-P61970
CTH p.R62L	O95980-P32929
CTH p.R62L	P09104-P32929
CTH p.R62L	P32929-P53396
CTH p.R62L	P32929-Q96NT3
CTH p.R62L	O43399-P32929
CTH p.R62L	P32929-V9HWG7
CTH p.R62L	P32929-Q96AT9
CTH p.R62L	O60547-P32929
CTH p.R62L	P32929-P33316
CTH p.R62L	P32929-P48147
CTH p.R62L	P32929-V9HWH7
CTH p.R62L	P32929-Q96S44
CTH p.R62L	P32929-Q9H190
CTH p.R62L	P32929-P50452
CTH p.R62L	P14324-P32929
CTH p.R62L	P08237-P32929
CTH p.R62L	P32929-Q13363
CTH p.R62L	P32929-Q53S24
TP53 p.R158H	P04637-Q07817
TP53 p.R158H	P04637-C9D7C9
TP53 p.R158H	P04637-O15350
TP53 p.L130F	P04637-Q8IWT3
TP53 p.L130F	P04637-Q86XK2
TP53 p.L130F	P04637-Q9H422
TP53 p.L130F	P04637-Q01484
TP53 p.L130F	P04637-P17028
TP53 p.L130F	P04637-Q9BWC9
TP53 p.L130F	P04637-P12956
TP53 p.L130F	P04637-Q8NA92
TP53 p.L130F	P04637-Q92922
TP53 p.L130F	P04637-Q14999
TP53 p.L130F	P04637-P55060
TP53 p.L130F	P04637-Q15486
TP53 p.L130F	P04637-Q13535
TP53 p.L130F	P04637-P19338
TP53 p.L130F	P04637-Q16666
TP53 p.L130F	O14641-P04637
TP53 p.L130F	P04637-P04637
TP53 p.L130F	P04637-P15941
TP53 p.L130F	P04637-Q14061
TP53 p.L130F	P04637-Q9UNH5
TP53 p.L130F	P04637-P20073
TP53 p.L130F	P04637-Q9Y675
TP53 p.L130F	P04637-Q16665
TP53 p.L130F	P04637-P36956
TP53 p.L130F	P04637-Q92831
TP53 p.L130F	O75182-P04637
TP53 p.L130F	P04637-Q9H2X6
TP53 p.L130F	P04637-Q14694
TP53 p.L130F	P04637-P16885
TP53 p.L130F	P04637-Q9H4B4
TP53 p.L130F	P04637-Q9UER7
TP53 p.L130F	P04637-P17844
TP53 p.L130F	O43524-P04637
TP53 p.L130F	P04637-P11387
TP53 p.L130F	P04637-Q9BQA5
TP53 p.L130F	P04637-Q13315
TP53 p.L130F	P04637-P35354
TP53 p.L130F	P04637-P22736
TP53 p.L130F	P04637-Q14695
TP53 p.L130F	P04637-Q12873
TP53 p.L130F	P04637-Q13263
TP53 p.L130F	P04637-Q9H9J4
TP53 p.L130F	P04637-P62987
TP53 p.L130F	P04637-Q8TDN4
TP53 p.L130F	P04637-Q13619
TP53 p.L130F	P04637-Q15392
TP53 p.L130F	P04637-P46821
TP53 p.L130F	P04637-Q6B0I6
TP53 p.L130F	P04637-Q96M61
TP53 p.L130F	P04637-P51587
TP53 p.L130F	P04637-P08047
TP53 p.L130F	P04637-Q9Y2A0
TP53 p.L130F	P04637-Q16363
TP53 p.L130F	P04637-Q53FC7
TP53 p.L130F	P04637-Q14191
TP53 p.L130F	P04637-Q05655
TP53 p.L130F	P04637-Q7Z3B3
TP53 p.L130F	P04637-Q9ULJ6
TP53 p.L130F	P04637-P0CG48
TP53 p.L130F	O96017-P04637
TP53 p.L130F	P04637-Q49MG5
TP53 p.L130F	P04637-P43356
TP53 p.L130F	O95967-P04637
TP53 p.L130F	P04637-P42858
TP53 p.L130F	P04637-Q8N2W9
TP53 p.L130F	P04637-Q15648
TP53 p.L130F	P04637-Q9UBF1
TP53 p.L130F	P04637-Q15788
TP53 p.L130F	P04637-Q15139
TP53 p.L130F	P04637-P55199
TP53 p.L130F	P04637-Q9BX70
TP53 p.L130F	P04637-Q9NS56
TP53 p.L130F	P04637-Q96KQ7
TP53 p.L130F	P04637-Q86Y07
TP53 p.L130F	P04637-P29590
TP53 p.L130F	P04637-Q9P0U4
TP53 p.L130F	P04637-Q9UKY1
TP53 p.L130F	P04637-Q96EB6
TP53 p.L130F	P04637-P20023
TP53 p.L130F	P04637-P19525
TP53 p.L130F	P04637-P08238
TP53 p.L130F	P04637-P38398
TP53 p.L130F	P04637-P09874
TP53 p.L130F	O75925-P04637
TP53 p.L130F	P04637-Q15596
TP53 p.L130F	P04637-P11142
TP53 p.L130F	P04637-P67870
TP53 p.L130F	P04637-Q86Z02
TP53 p.L130F	P04637-P38646
TP53 p.L130F	P04637-P63279
TP53 p.L130F	P04637-Q9H9B1
TP53 p.L130F	P04637-Q9Y618
TP53 p.L130F	P04637-P0DMV8
TP53 p.L130F	P04637-Q86X55
TP53 p.L130F	P04637-Q9UN74
TP53 p.L130F	O94776-P04637
TP53 p.L130F	P04637-Q13746
TP53 p.L130F	P04637-Q7Z6Z7
TP53 p.L130F	P04637-P78527
TP53 p.L130F	P04637-P48643
TP53 p.L130F	O43261-P04637
TP53 p.L130F	O75928-P04637
TP53 p.L130F	P04637-Q8TBK6
TP53 p.L130F	P04637-P54132
TP53 p.L130F	P04637-Q05086
TP53 p.L130F	P04637-Q9C0J8
TP53 p.L130F	P04637-P33981
TP53 p.L130F	P04637-P53350
TP53 p.L130F	P04637-P13497
TP53 p.L130F	P04637-Q96PU4
TP53 p.L130F	P04637-Q8WWV6
TP53 p.L130F	P00519-P04637
TP53 p.L130F	P04637-Q12772
TP53 p.L130F	P04637-P60953
TP53 p.L130F	P04637-P49792
TP53 p.L130F	P04637-P11274
TP53 p.L130F	P01019-P04637
TP53 p.L130F	P04637-P18146
HNF4A p.R263Q	P41235-Q92786
HNF4A p.R263Q	P41235-Q12796
HNF4A p.R263Q	P41235-P41235
HNF4A p.R263Q	P41235-Q92793
HNF4A p.R263Q	P41235-Q15596
HNF4A p.R263Q	P41235-Q14686
TFEC p.D171N	O14948-Q96NC0
TFEC p.D171N	O14948-Q9H115
TFEC p.D171N	O14948-Q9H1M4
TFEC p.D171N	F5CTF3-O14948
TFEC p.D171N	O14948-P27707
TFEC p.D171N	O14948-P09651
ROBO1 p.V677I	Q9Y6N7-Q9Y6N7
ROBO1 p.V677I	P00519-Q9Y6N7
ROBO1 p.V677I	Q53G92-Q9Y6N7
ROBO1 p.V677I	O75044-Q9Y6N7
ROBO1 p.V677I	P04350-Q9Y6N7
ROBO1 p.V677I	Q16539-Q9Y6N7
ROBO1 p.V677I	Q7Z6B7-Q9Y6N7
ROBO1 p.V677I	Q13509-Q9Y6N7
ROBO1 p.V677I	P56211-Q9Y6N7
ROBO1 p.V677I	Q6N076-Q9Y6N7
ROBO1 p.V677I	Q9HCK4-Q9Y6N7
EPB41L3 p.R326W	P00519-Q9Y2J2
EPB41L3 p.R326W	P27348-Q9Y2J2
EPB41L3 p.R326W	P04150-Q9Y2J2
EPB41L3 p.R326W	P12931-Q9Y2J2
EPB41L3 p.R326W	P49768-Q9Y2J2
EPB41L3 p.R326W	Q9Y2J2-V9HWD6
EPB41L3 p.R326W	Q04917-Q9Y2J2
EPB41L3 p.R326W	P0C7T5-Q9Y2J2
EPB41L3 p.R326W	P31946-Q9Y2J2
EPB41L3 p.R326W	P54105-Q9Y2J2
EPB41L3 p.R326W	P60709-Q9Y2J2
EPB41L3 p.R326W	P60713-Q9Y2J2
EPB41L3 p.R326W	Q96ID5-Q9Y2J2
EPB41L3 p.R326W	P04792-Q9Y2J2
EPB41L3 p.R326W	Q6ZW49-Q9Y2J2
EPB41L3 p.R326W	Q9UPW8-Q9Y2J2
EPB41L3 p.R326W	P46108-Q9Y2J2
EPB41L3 p.R326W	P06241-Q9Y2J2
EPB41L3 p.R326W	P15884-Q9Y2J2
EPB41L3 p.R326W	P61981-Q9Y2J2
EPB41L3 p.R326W	Q9NS73-Q9Y2J2
EPB41L3 p.R326W	P63104-Q9Y2J2
EPB41L3 p.R326W	Q9Y2J2-V9HW43
EPB41L3 p.R326W	Q9H4N8-Q9Y2J2
EPB41L3 p.R326W	O94986-Q9Y2J2
EPB41L3 p.R326W	P30411-Q9Y2J2
MAGEA4 p.R299C	P04183-P43358
MAGEA4 p.R299C	P43358-Q969T9
MAGEA4 p.R299C	P43358-Q9NUX5
MAGEA4 p.R299C	P43358-Q9HBZ2
MAGEA4 p.R299C	P43358-Q8WW24
MAGEA4 p.R299C	P43358-Q9BXY8
MAGEA4 p.R299C	P43358-Q53EQ6
MAGEA4 p.R299C	P14927-P43358
MAGEA4 p.R299C	P43358-Q13105
MAGEA4 p.R299C	P43358-Q4VCS5
MAGEA4 p.R299C	P43358-Q86WT6
MAGEA4 p.R299C	O75832-P43358
MAGEA4 p.R299C	P43358-Q9Y2J4
MAGEA4 p.R299C	P43358-Q12789
MAGEA4 p.R299C	P43358-Q9BZV1
BCAR3 p.D728N	O75815-Q14511
GNGT2 p.D56G	O14610-P62879
GNGT2 p.D56G	O14610-Q9HAV0
GNGT2 p.D56G	O14610-P62873
GNGT2 p.D56G	O14610-P78362
SIRT3 p.D172E	P50542-Q9NTG7
SIRT3 p.D172E	O00429-Q9NTG7
NTSR1 p.L198M	P30989-P30989
HIST3H3 p.R53C	O14965-Q16695
HIST3H3 p.R53C	O00255-Q16695
HIST3H3 p.R53C	P56545-Q16695
HIST3H3 p.R53C	Q05513-Q16695
HIST3H3 p.R53C	O15315-Q16695
HIST3H3 p.R53C	P17252-Q16695
HIST3H3 p.R53C	Q13363-Q16695
HIST3H3 p.R53C	P62805-Q16695
HIST3H3 p.R53C	Q16695-Q9H7B4
HIST3H3 p.R53C	Q16695-Q96GD4
HIST3H3 p.R53C	P11142-Q16695
HIST3H3 p.R53C	Q16695-V9HW22
HIST3H3 p.R53C	Q16695-Q8WTS6
HIST3H3 p.R53C	Q16695-Q9UM07
TIMP3 p.Q178P	P08253-P35625
RPL5 p.Y16*	P40429-P46777
RPL5 p.Y16*	P46777-P62249
RPL5 p.Y16*	P46777-Q9BQG0
RPL5 p.Y16*	P46777-P46783
RPL5 p.Y16*	P46777-Q02878
RPL5 p.Y16*	P46777-P61421
RPL5 p.Y16*	P11940-P46777
RPL5 p.Y16*	P46777-P56537
RPL5 p.Y16*	P46777-Q9H9Y2
RPL5 p.Y16*	P46777-P63241
RPL5 p.Y16*	P46777-Q15714
RPL5 p.Y16*	P43004-P46777
RPL5 p.Y16*	O15297-P46777
RPL5 p.Y16*	P46777-Q9BYG3
RPL5 p.Y16*	P46777-Q6EMK4
RPL5 p.Y16*	P46777-P62753
RPL5 p.Y16*	P30260-P46777
RPL5 p.Y16*	P46777-P62750
RPL5 p.Y16*	P08708-P46777
RPL5 p.Y16*	P08865-P46777
RPL5 p.Y16*	P46777-P46781
RPL5 p.Y16*	P15880-P46777
RPL5 p.Y16*	P46777-Q13310
RPL5 p.Y16*	P46777-Q6FHM6
RPL5 p.Y16*	P05388-P46777
RPL5 p.Y16*	O15381-P46777
RPL5 p.Y16*	P46777-Q02543
RPL5 p.Y16*	O00567-P46777
RPL5 p.Y16*	P46777-P61353
RPL5 p.Y16*	P43146-P46777
RPL5 p.Y16*	P46777-Q9NR30
RPL5 p.Y16*	P22087-P46777
RPL5 p.Y16*	P46777-P62847
RPL5 p.Y16*	P46777-P46777
RPL5 p.Y16*	P46777-Q15527
RPL5 p.Y16*	P46777-Q12906
RPL5 p.Y16*	P46777-Q96L21
RPL5 p.Y16*	P46777-P61513
RPL5 p.Y16*	P36578-P46777
RPL5 p.Y16*	P46777-P61313
RPL5 p.Y16*	P46777-Q14677
RPL5 p.Y16*	P46777-Q71U36
RPL5 p.Y16*	P46777-P61254
RPL5 p.Y16*	P46777-P62979
RPL5 p.Y16*	P46777-P61619
RPL5 p.Y16*	P46777-Q5SSJ5
RPL5 p.Y16*	P46777-P62906
RPL5 p.Y16*	P46777-P62851
RPL5 p.Y16*	P18077-P46777
RPL5 p.Y16*	P46777-P67870
RPL5 p.Y16*	P46777-Q8TDN6
RPL5 p.Y16*	P05141-P46777
RPL5 p.Y16*	P13639-P46777
RPL5 p.Y16*	P46777-Q5JTH9
RPL5 p.Y16*	P46777-Q08211
RPL5 p.Y16*	P46777-P63244
RPL5 p.Y16*	P19320-P46777
RPL5 p.Y16*	P46777-Q9BVP2
RPL5 p.Y16*	P46777-P46782
RPL5 p.Y16*	P46777-P62857
RPL5 p.Y16*	P46777-P62280
RPL5 p.Y16*	P46777-P63173
RPL5 p.Y16*	P46777-Q00987
RPL5 p.Y16*	P46777-Q13610
RPL5 p.Y16*	P27635-P46777
RPL5 p.Y16*	P46777-P62244
RPL5 p.Y16*	P18621-P46777
RPL5 p.Y16*	P46777-P62913
RPL5 p.Y16*	P46777-P62269
RPL5 p.Y16*	P46777-P62854
RPL5 p.Y16*	P46777-Q99848
RPL5 p.Y16*	P46777-P62277
RPL5 p.Y16*	P46777-Q9UNX3
RPL5 p.Y16*	P05387-P46777
RPL5 p.Y16*	P46777-Q9P0L0
RPL5 p.Y16*	P23396-P46777
RPL5 p.Y16*	P26641-P46777
RPL5 p.Y16*	P35268-P46777
RPL5 p.Y16*	P46777-P46779
RPL5 p.Y16*	P46777-Q9GZR7
RPL5 p.Y16*	P42677-P46777
RPL5 p.Y16*	P46777-P60866
RPL5 p.Y16*	P46777-P63220
RPL5 p.Y16*	P46087-P46777
RPL5 p.Y16*	P46777-P47914
RPL5 p.Y16*	P26373-P46777
RPL5 p.Y16*	P46777-Q96BA7
RPL5 p.Y16*	P46777-P50914
RPL5 p.Y16*	P46777-Q59ES8
RPL5 p.Y16*	P46777-P62263
RPL5 p.Y16*	P46777-V9HW01
RPL5 p.Y16*	P25398-P46777
RPL5 p.Y16*	P46777-Q5J7U2
RPL5 p.Y16*	P18124-P46777
RPL5 p.Y16*	P46777-P68400
RPL5 p.Y16*	P46777-Q8TEX9
RPL5 p.Y16*	P46777-Q3LGB0
RPL5 p.Y16*	P46777-P49207
RPL5 p.Y16*	P46777-Q07020
RPL5 p.Y16*	P46777-P62917
RPL5 p.Y16*	P46777-P62910
RPL5 p.Y16*	O75915-P46777
RPL5 p.Y16*	P46777-Q9Y2X3
RPL5 p.Y16*	P35544-P46777
RPL5 p.Y16*	P05386-P46777
RPL5 p.Y16*	P39023-P46777
RPL5 p.Y16*	P46777-P62081
RPL5 p.Y16*	P46777-Q14978
RPL5 p.Y16*	P46777-P62424
RPL5 p.Y16*	P46777-Q9H2B0
RPL5 p.Y16*	P46777-Q92901
RPL5 p.Y16*	P46777-Q9HAU5
RPL5 p.Y16*	P46777-P62841
RPL5 p.Y16*	P30050-P46777
RPL5 p.Y16*	P46777-Q8IY81
RPL5 p.Y16*	P42766-P46777
RPL5 p.Y16*	P46777-Q9Y3U8
RPL5 p.Y16*	P46777-Q9UNL2
RPL5 p.Y16*	P46777-P49023
RPL5 p.Y16*	P20618-P46777
RPL5 p.Y16*	P02751-P46777
RPL5 p.Y16*	P46777-P62888
RPL5 p.Y16*	P46777-Q53EL6
RPL5 p.Y16*	P46777-Q9NVP1
RPL5 p.Y16*	P32969-P46777
RPL5 p.Y16*	P46777-Q9NW13
RPL5 p.Y16*	P46777-P61247
RPL5 p.Y16*	P46777-Q53FG3
RPL5 p.Y16*	P46777-P68104
RPL5 p.Y16*	P46777-P68363
RPL5 p.Y16*	P19338-P46777
RPL5 p.Y16*	P46777-P62241
RPL5 p.Y16*	P46776-P46777
RPL5 p.Y16*	P46777-Q15050
RPL5 p.Y16*	P46777-P62829
RPL5 p.Y16*	P46777-Q71UM5
RPL5 p.Y16*	P46777-P84098
RPL5 p.Y16*	P46777-Q13523
RPL5 p.Y16*	P46777-Q8IZH2
RPL5 p.Y16*	P46777-P62701
RPL5 p.Y16*	P46777-Q86SX1
RPL5 p.Y16*	P46777-P62899
RPL5 p.Y16*	P39019-P46777
RPL5 p.Y16*	P46777-Q9UKD2
RPL5 p.Y16*	P46777-P62266
RPL5 p.Y16*	P46777-Q9H0A0
RPL5 p.Y16*	P46777-Q96GQ7
RPL5 p.Y16*	P36915-P46777
TRAF1 p.V289I	P25942-Q13077
TRAF1 p.V289I	Q13077-Q92844
DDC p.T69M	P18850-P20711
DDC p.T69M	P20711-P20711
EGFR p.G719D	O14818-P00533
EGFR p.G719D	P00533-Q9P0L0
EGFR p.G719D	P00533-Q71V34
EGFR p.G719D	P00533-Q9UPT5
EGFR p.G719D	O43707-P00533
EGFR p.G719D	P00533-Q9Y4L5
EGFR p.G719D	P00533-P49069
EGFR p.G719D	P00533-Q53HG7
EGFR p.G719D	P00533-Q7Z4F3
EGFR p.G719D	P00533-Q16644
EGFR p.G719D	P00533-Q9UPY6
EGFR p.G719D	P00533-Q9Y6K9
EGFR p.G719D	P00533-Q59G22
EGFR p.G719D	P00533-P56962
EGFR p.G719D	P00533-Q9BXL5
EGFR p.G719D	P00533-P17252
EGFR p.G719D	O15162-P00533
EGFR p.G719D	P00533-Q59EA3
EGFR p.G719D	P00533-Q99608
EGFR p.G719D	P00533-P30304
EGFR p.G719D	P00533-P10636
EGFR p.G719D	P00533-Q4KWH8
EGFR p.G719D	P00533-Q00597
EGFR p.G719D	P00533-P42566
EGFR p.G719D	P00533-P23467
EGFR p.G719D	P00533-Q9BRG2
EGFR p.G719D	O14828-P00533
EGFR p.G719D	P00533-P15311
EGFR p.G719D	O14939-P00533
EGFR p.G719D	P00533-P20936
EGFR p.G719D	P00533-P17612
EGFR p.G719D	P00533-P29353
EGFR p.G719D	P00533-P51692
EGFR p.G719D	O15492-P00533
EGFR p.G719D	P00533-Q13561
EGFR p.G719D	P00533-Q9Y237
EGFR p.G719D	P00533-Q8TDB4
EGFR p.G719D	A4FU49-P00533
EGFR p.G719D	O14965-P00533
EGFR p.G719D	P00533-Q16539
EGFR p.G719D	P00533-P31749
EGFR p.G719D	O00213-P00533
EGFR p.G719D	P00533-P08238
EGFR p.G719D	P00533-Q9NP31
EGFR p.G719D	P00533-Q59FD5
EGFR p.G719D	P00533-P31939
EGFR p.G719D	P00533-P51452
EGFR p.G719D	O95704-P00533
EGFR p.G719D	P00533-P17174
EGFR p.G719D	P00533-P05107
EGFR p.G719D	P00533-Q14155
EGFR p.G719D	P00533-P04406
EGFR p.G719D	P00533-P30307
EGFR p.G719D	P00533-Q02952
EGFR p.G719D	P00533-Q8WUI4
EGFR p.G719D	P00533-P04075
EGFR p.G719D	P00533-Q9UQM7
EGFR p.G719D	P00533-Q9Y6R0
EGFR p.G719D	O15511-P00533
EGFR p.G719D	P00533-P37231
EGFR p.G719D	P00533-P09769
EGFR p.G719D	P00533-V9HWP2
EGFR p.G719D	P00533-Q06124
EGFR p.G719D	P00533-P19174
EGFR p.G719D	P00533-Q99784
EGFR p.G719D	P00533-P11142
EGFR p.G719D	P00533-Q14449
EGFR p.G719D	B3KNU0-P00533
EGFR p.G719D	P00533-Q59FG2
EGFR p.G719D	P00533-Q9UQB8
EGFR p.G719D	P00533-P43243
EGFR p.G719D	P00533-P52306
EGFR p.G719D	P00533-P16152
EGFR p.G719D	P00533-Q13322
EGFR p.G719D	P00533-P62714
EGFR p.G719D	P00533-P16070
EGFR p.G719D	P00533-Q9H6Q3
EGFR p.G719D	P00533-V9HW58
EGFR p.G719D	P00533-Q9UII7
EGFR p.G719D	P00533-Q9UBN7
EGFR p.G719D	P00533-Q8IVD9
EGFR p.G719D	P00533-Q13239
EGFR p.G719D	P00533-P31947
EGFR p.G719D	P00533-Q9UKG1
EGFR p.G719D	P00533-P27348
EGFR p.G719D	P00533-Q96PD2
EGFR p.G719D	P00533-Q92733
EGFR p.G719D	P00533-P09936
EGFR p.G719D	P00533-Q15750
EGFR p.G719D	P00533-Q13094
EGFR p.G719D	P00533-P11279
EGFR p.G719D	P00533-P38646
EGFR p.G719D	P00533-P29466
EGFR p.G719D	P00533-Q8IZW8
EGFR p.G719D	B9A6J3-P00533
EGFR p.G719D	P00533-Q96AD5
EGFR p.G719D	P00533-Q96PV0
EGFR p.G719D	O75368-P00533
EGFR p.G719D	P00533-P31321
EGFR p.G719D	P00533-Q9H267
EGFR p.G719D	P00533-P40763
EGFR p.G719D	P00533-Q86SX1
EGFR p.G719D	P00533-Q14318
EGFR p.G719D	O15126-P00533
EGFR p.G719D	P00533-Q6U7G8
EGFR p.G719D	P00533-P16333
EGFR p.G719D	P00533-P45984
EGFR p.G719D	P00533-Q14050
EGFR p.G719D	O96018-P00533
EGFR p.G719D	O60880-P00533
EGFR p.G719D	P00533-Q8N2Y8
EGFR p.G719D	P00533-P16930
EGFR p.G719D	P00533-Q5H9R6
EGFR p.G719D	P00533-Q99962
EGFR p.G719D	P00533-Q14515
EGFR p.G719D	P00533-P51636
EGFR p.G719D	P00533-P37840
EGFR p.G719D	O94992-P00533
EGFR p.G719D	P00533-P15514
EGFR p.G719D	P00533-P40818
EGFR p.G719D	P00533-Q14145
EGFR p.G719D	O43852-P00533
EGFR p.G719D	P00533-Q99952
EGFR p.G719D	O75791-P00533
EGFR p.G719D	P00533-Q02156
EGFR p.G719D	P00533-Q13596
EGFR p.G719D	P00533-P18085
EGFR p.G719D	P00533-P05067
EGFR p.G719D	P00533-P0DMV9
EGFR p.G719D	P00533-V9HW74
EGFR p.G719D	P00533-Q53HE2
EGFR p.G719D	O43147-P00533
EGFR p.G719D	P00533-P42574
EGFR p.G719D	P00533-P45983
EGFR p.G719D	P00533-P49757
EGFR p.G719D	P00533-Q12933
EGFR p.G719D	P00533-Q9UJ41
EGFR p.G719D	P00533-Q92569
EGFR p.G719D	P00533-Q07954
EGFR p.G719D	P00533-P68133
EGFR p.G719D	P00533-Q09666
EGFR p.G719D	P00533-Q9Y3A3
EGFR p.G719D	P00533-P27986
EGFR p.G719D	P00533-Q6UWJ1
EGFR p.G719D	P00533-P21291
EGFR p.G719D	P00533-Q9Y5X1
EGFR p.G719D	P00533-Q12913
EGFR p.G719D	P00533-Q14247
EGFR p.G719D	P00533-Q15120
EGFR p.G719D	P00533-P16885
EGFR p.G719D	O60716-P00533
EGFR p.G719D	P00533-P19438
EGFR p.G719D	P00533-Q14457
EGFR p.G719D	P00533-Q9UKV8
EGFR p.G719D	P00533-Q7Z7G1
EGFR p.G719D	P00533-P12004
EGFR p.G719D	P00533-Q05655
EGFR p.G719D	P00533-Q8WU20
EGFR p.G719D	P00533-P39210
EGFR p.G719D	P00533-Q99963
EGFR p.G719D	O00170-P00533
EGFR p.G719D	P00533-P62330
EGFR p.G719D	P00533-Q9BU70
EGFR p.G719D	P00533-Q15005
EGFR p.G719D	P00533-Q9UGK3
EGFR p.G719D	B4DJ51-P00533
EGFR p.G719D	P00533-Q9NPR5
EGFR p.G719D	P00533-P62993
EGFR p.G719D	P00533-Q14204
EGFR p.G719D	P00533-P60174
EGFR p.G719D	P00533-Q16186
EGFR p.G719D	O75674-P00533
EGFR p.G719D	P00533-Q13451
EGFR p.G719D	P00533-P07585
EGFR p.G719D	P00533-P07900
EGFR p.G719D	P00533-Q9P104
EGFR p.G719D	P00533-Q9UFY1
EGFR p.G719D	P00533-Q9NRF2
EGFR p.G719D	P00533-P26641
EGFR p.G719D	P00533-Q99704
EGFR p.G719D	P00533-Q05513
EGFR p.G719D	P00533-P04083
EGFR p.G719D	P00533-P10275
EGFR p.G719D	P00533-Q9Y490
EGFR p.G719D	P00533-Q92529
EGFR p.G719D	P00533-P14923
EGFR p.G719D	P00533-Q96CW1
EGFR p.G719D	P00533-P14618
EGFR p.G719D	P00533-P52735
EGFR p.G719D	P00533-Q8TCJ0
EGFR p.G719D	P00533-P10599
EGFR p.G719D	P00533-Q13280
EGFR p.G719D	P00533-Q92918
EGFR p.G719D	P00533-P01137
EGFR p.G719D	P00533-P40925
EGFR p.G719D	O75886-P00533
EGFR p.G719D	P00533-P15498
EGFR p.G719D	P00533-P55036
EGFR p.G719D	P00533-Q8WUM4
EGFR p.G719D	P00533-P29350
EGFR p.G719D	P00533-Q7L273
EGFR p.G719D	P00533-P42229
EGFR p.G719D	P00533-P62158
EGFR p.G719D	P00533-Q15075
EGFR p.G719D	P00533-P46934
EGFR p.G719D	P00533-P42224
EGFR p.G719D	P00533-Q08881
EGFR p.G719D	P00533-P31948
EGFR p.G719D	P00533-Q59EJ3
EGFR p.G719D	P00533-Q99418
EGFR p.G719D	P00533-Q59GR8
EGFR p.G719D	P00533-Q8TEW6
EGFR p.G719D	O75165-P00533
EGFR p.G719D	P00533-Q68CZ2
EGFR p.G719D	P00533-P53041
EGFR p.G719D	O60603-P00533
EGFR p.G719D	P00533-P31946
EGFR p.G719D	P00533-P17600
EGFR p.G719D	P00533-P63104
EGFR p.G719D	P00533-Q9Y2R2
EGFR p.G719D	P00533-P15941
EGFR p.G719D	P00533-Q8TDI0
EGFR p.G719D	P00533-Q14093
EGFR p.G719D	P00533-Q8N5H7
EGFR p.G719D	P00533-P06132
EGFR p.G719D	P00533-Q16543
EGFR p.G719D	P00533-P14625
EGFR p.G719D	P00533-P34932
EGFR p.G719D	O00459-P00533
EGFR p.G719D	P00533-Q9Y6W3
EGFR p.G719D	P00533-Q12852
EGFR p.G719D	P00533-Q13153
EGFR p.G719D	O75474-P00533
EGFR p.G719D	P00533-Q8N6M6
EGFR p.G719D	P00533-Q86VI4
EGFR p.G719D	P00533-Q02246
EGFR p.G719D	P00533-Q9UQF2
EGFR p.G719D	P00533-Q13387
EGFR p.G719D	O95433-P00533
EGFR p.G719D	P00533-P00533
EGFR p.G719D	P00533-Q59E85
EGFR p.G719D	P00533-P06493
EGFR p.G719D	P00533-P60880
EGFR p.G719D	O43561-P00533
EGFR p.G719D	P00533-Q06830
EGFR p.G719D	P00533-V9HWH7
EGFR p.G719D	P00533-P46108
EGFR p.G719D	P00533-P20336
EGFR p.G719D	P00533-Q05209
EGFR p.G719D	P00533-P05771
EGFR p.G719D	P00533-P04150
EGFR p.G719D	O00750-P00533
EGFR p.G719D	P00533-Q8IZV2
EGFR p.G719D	O15121-P00533
EGFR p.G719D	O75095-P00533
EGFR p.G719D	A8K5I0-P00533
EGFR p.G719D	P00533-P26447
EGFR p.G719D	P00533-V9HWK1
EGFR p.G719D	P00533-P11309
EGFR p.G719D	P00533-P08575
EGFR p.G719D	P00533-P09493
EGFR p.G719D	P00533-V9HVZ4
EGFR p.G719D	P00533-Q6PKX4
EGFR p.G719D	P00533-P02751
EGFR p.G719D	P00533-Q6S5L8
EGFR p.G719D	P00533-V9HWF2
EGFR p.G719D	P00533-Q9NNZ3
EGFR p.G719D	P00533-P50402
EGFR p.G719D	P00533-Q71U36
EGFR p.G719D	P00533-Q13492
EGFR p.G719D	P00533-Q59GK3
EGFR p.G719D	P00533-Q38SD2
EGFR p.G719D	P00533-P23528
EGFR p.G719D	P00533-Q96BE0
EGFR p.G719D	P00533-V9HWD6
EGFR p.G719D	P00533-Q5T7W7
EGFR p.G719D	P00533-Q07890
EGFR p.G719D	P00533-P36542
EGFR p.G719D	P00533-V9HWN7
EGFR p.G719D	P00533-Q9Y2H9
EGFR p.G719D	P00533-Q8TAS0
EGFR p.G719D	P00533-Q53FC7
EGFR p.G719D	P00533-Q59F91
EGFR p.G719D	P00533-P60520
EGFR p.G719D	P00533-Q96S52
EGFR p.G719D	O14654-P00533
EGFR p.G719D	O14544-P00533
EGFR p.G719D	P00533-P46109
EGFR p.G719D	P00533-P06396
EGFR p.G719D	O43639-P00533
EGFR p.G719D	P00533-Q13480
EGFR p.G719D	P00533-Q9UQQ2
EGFR p.G719D	P00533-P60468
EGFR p.G719D	P00533-Q13491
EGFR p.G719D	P00533-P55210
EGFR p.G719D	P00533-Q9Y2H8
EGFR p.G719D	O75312-P00533
EGFR p.G719D	P00533-P78453
EGFR p.G719D	O14543-P00533
EGFR p.G719D	P00533-P49798
EGFR p.G719D	P00533-P52630
EGFR p.G719D	P00533-Q9Y4I7
EGFR p.G719D	P00533-V9HWI5
EGFR p.G719D	P00533-Q15139
EGFR p.G719D	P00533-Q92870
EGFR p.G719D	P00533-P32121
EGFR p.G719D	P00533-P13987
EGFR p.G719D	P00533-Q9BV68
EGFR p.G719D	P00533-Q9UKW4
EGFR p.G719D	P00533-P0DMV8
EGFR p.G719D	P00533-P49908
EGFR p.G719D	P00533-Q9NR45
EGFR p.G719D	P00533-Q9HA84
EGFR p.G719D	P00533-P18031
EGFR p.G719D	P00533-V9HW22
EGFR p.G719D	P00533-Q9H4N1
EGFR p.G719D	P00533-Q9UQS6
EGFR p.G719D	P00533-P49407
EGFR p.G719D	P00533-Q02790
EGFR p.G719D	P00533-P12830
EGFR p.G719D	P00533-Q8WYP3
EGFR p.G719D	P00533-Q9NZM3
EGFR p.G719D	P00533-Q14451
EGFR p.G719D	P00533-Q99759
EGFR p.G719D	O94875-P00533
EGFR p.G719D	P00533-V9HW72
EGFR p.G719D	P00533-Q12929
EGFR p.G719D	P00533-P54368
EGFR p.G719D	P00533-Q9NSE2
EGFR p.G719D	P00533-Q13905
EGFR p.G719D	P00533-Q9UNE7
EGFR p.G719D	P00533-Q03135
EGFR p.G719D	P00533-Q53GZ6
EGFR p.G719D	P00533-Q13671
EGFR p.G719D	O00401-P00533
EGFR p.G719D	P00533-Q59GY7
EGFR p.G719D	P00533-Q9H299
PLCD1 p.L395V	P21980-P51178
PLCD1 p.L395V	P51178-V9HWG3
PLCD1 p.L395V	P11234-P51178
PLCD1 p.L395V	P11233-P51178
OPRM1 p.R260H	O43255-P35372
OPRM1 p.R260H	P35372-Q9UDY4
OPRM1 p.R260H	P35372-Q92905
OPRM1 p.R260H	P35372-Q5JY77
OPRM1 p.R260H	P35372-Q9P0L0
OPRM1 p.R260H	O60437-P35372
OPRM1 p.R260H	P21333-P35372
OPRM1 p.R260H	P35372-Q96S59
OPRM1 p.R260H	P35212-P35372
OPRM1 p.R260H	P35372-Q8IUQ4
DRD2 p.R219H	P14416-P29274
SKAP2 p.R195H	O75190-O75563
SKAP2 p.R195H	O75563-P12931
SKAP2 p.R195H	O75563-P36897
SKAP2 p.R195H	O75563-P06241
SKAP2 p.R195H	O75563-Q14289
RUVBL2 p.R149*	P27708-Q9Y230
NFATC2 p.R646P	Q13469-V9HWE1
NFATC2 p.R646P	Q13469-Q9Y3C7
NFATC2 p.R646P	Q13469-Q86Y07
NFATC2 p.R646P	Q05513-Q13469
NFATC2 p.R646P	Q08209-Q13469
NFATC2 p.R646P	Q13469-Q7Z5L9
NFATC2 p.R646P	Q13469-Q8NCF5
NFATC2 p.R646P	Q13469-Q13469
NFATC2 p.R646P	P08670-Q13469
CYP2C8 p.R132Q	O14879-P10632
CYP2C8 p.R132Q	P02649-P10632
CYP2C8 p.R132Q	P01023-P10632
CYP2C8 p.R132Q	P10632-P49768
CYP2C8 p.R132Q	P10632-P25685
RPL5 p.G71E	P05141-P46777
BCL6B p.R347C	Q8N143-Q96ST3
BCL6B p.R347C	Q8N143-Q9UJV3
BCL6B p.R347C	Q13137-Q8N143
BCL6B p.R347C	P60411-Q8N143
BCL6B p.R347C	P60369-Q8N143
BCL6B p.R347C	P60370-Q8N143
BCL6B p.R347C	Q8N143-Q9BUZ4
BCL6B p.R347C	P60331-Q8N143
BCL6B p.R347C	Q08379-Q8N143
BCL6B p.R347C	Q8N143-Q9BZW7
BCL6B p.R347C	P60409-Q8N143
TUBA8 p.R264H	P29144-Q9NY65
TUBA8 p.R264H	P04040-Q9NY65
RUFY1 p.Y685S	Q96T51-Q96T51
SERPINA3 p.D407N	P01011-P01011
C8A p.R577Q	P07357-P07358
CSNK2B p.Q182*	P67870-P67870
PTPN11 p.Q510H	P04626-Q06124
CCR1 p.A138T	P32246-P80098
CCR1 p.A138T	P10147-P32246
CCR1 p.A138T	P32246-P80075
CCR1 p.A138T	P32246-P55773
CCR1 p.A138T	O43889-P32246
CCR1 p.A138T	P32246-Q04941
CCR1 p.A138T	P32246-Q16627
CCR1 p.A138T	O15467-P32246
CCR1 p.A138T	P13236-P32246
CCR1 p.A138T	P13501-P32246
CCR1 p.A138T	P32246-Q16663
CCR1 p.A138T	P22362-P32246
CCR1 p.A138T	P13500-P32246
TP53 p.G105R	P04637-O15350
TP53 p.G105R	P04637-Q8IWT3
TP53 p.G105R	P04637-Q86XK2
TP53 p.G105R	P04637-Q9H422
TP53 p.G105R	P04637-Q01484
TP53 p.G105R	P04637-P17028
TP53 p.G105R	P04637-Q9BWC9
TP53 p.G105R	P04637-Q8NA92
TP53 p.G105R	P04637-Q92922
TP53 p.G105R	P04637-Q14999
TP53 p.G105R	P04637-C9D7C9
TP53 p.G105R	P04637-Q13535
TP53 p.G105R	P04637-P19338
TP53 p.G105R	P04637-Q16666
TP53 p.G105R	O14641-P04637
TP53 p.G105R	P04637-P04637
TP53 p.G105R	P04637-P15941
TP53 p.G105R	P04637-Q9Y675
TP53 p.G105R	P04637-Q16665
TP53 p.G105R	P04637-P36956
TP53 p.G105R	P04637-Q92831
TP53 p.G105R	O75182-P04637
TP53 p.G105R	P04637-Q9H2X6
TP53 p.G105R	P04637-Q14694
TP53 p.G105R	P04637-P16885
TP53 p.G105R	P04637-P04792
TP53 p.G105R	P04637-Q9H4B4
TP53 p.G105R	P04637-Q9UER7
TP53 p.G105R	O43524-P04637
TP53 p.G105R	P04637-Q9BQA5
TP53 p.G105R	P04637-Q13315
TP53 p.G105R	P04637-P22736
TP53 p.G105R	P04637-Q14695
TP53 p.G105R	P04637-Q12873
TP53 p.G105R	P04637-Q13263
TP53 p.G105R	P04637-Q9H9J4
TP53 p.G105R	P04637-Q8TDN4
TP53 p.G105R	P04637-Q15392
TP53 p.G105R	P04637-P46821
TP53 p.G105R	P04637-P51587
TP53 p.G105R	P04637-P08047
TP53 p.G105R	P04637-Q9Y2A0
TP53 p.G105R	P04637-Q16363
TP53 p.G105R	P04637-Q14191
TP53 p.G105R	P04637-Q7Z3B3
TP53 p.G105R	P04637-Q9ULJ6
TP53 p.G105R	P04637-P0CG48
TP53 p.G105R	P42574-P04637
TP53 p.G105R	P04637-Q49MG5
TP53 p.G105R	O95967-P04637
TP53 p.G105R	P04637-P42858
TP53 p.G105R	P04637-Q15648
TP53 p.G105R	P04637-Q15788
TP53 p.G105R	P04637-Q15139
TP53 p.G105R	P04637-P55199
TP53 p.G105R	P04637-Q9BX70
TP53 p.G105R	P04637-Q9NS56
TP53 p.G105R	P04637-Q96KQ7
TP53 p.G105R	P04637-P29590
TP53 p.G105R	P04637-Q9P0U4
TP53 p.G105R	P04637-Q9UKY1
TP53 p.G105R	P04637-Q96EB6
TP53 p.G105R	P04637-P20023
TP53 p.G105R	P04637-P38398
TP53 p.G105R	P04637-P09874
TP53 p.G105R	O75925-P04637
TP53 p.G105R	P04637-Q15596
TP53 p.G105R	P04637-Q12888
TP53 p.G105R	P04637-Q86Z02
TP53 p.G105R	P04637-Q9H9B1
TP53 p.G105R	P04637-Q9Y618
TP53 p.G105R	P04637-P0DMV8
TP53 p.G105R	P04637-Q9UN74
TP53 p.G105R	O94776-P04637
TP53 p.G105R	P04637-Q13746
TP53 p.G105R	P04637-Q7Z6Z7
TP53 p.G105R	P04637-P78527
TP53 p.G105R	P04637-P48643
TP53 p.G105R	O43261-P04637
TP53 p.G105R	O75928-P04637
TP53 p.G105R	P04637-Q8TBK6
TP53 p.G105R	P04637-P54132
TP53 p.G105R	P04637-Q05086
TP53 p.G105R	P04637-Q9C0J8
TP53 p.G105R	P04637-P33981
TP53 p.G105R	P04637-P53350
TP53 p.G105R	P04637-P13497
TP53 p.G105R	P04637-Q96PU4
TP53 p.G105R	P04637-Q8WWV6
TP53 p.G105R	P04637-Q12772
TP53 p.G105R	P04637-P49792
TP53 p.G105R	P04637-P11274
TP53 p.G105R	P04637-P18146
CUX1 p.Q1018R	P39880-Q8TBA6
CUX1 p.Q1018R	O94762-P39880
CUX1 p.Q1018R	P39880-Q92831
CUX1 p.Q1018R	O43570-P39880
CUX1 p.Q1018R	P39880-Q9BQ52
CUX1 p.Q1018R	P39880-P61244
CUX1 p.Q1018R	O00499-P39880
CUX1 p.Q1018R	B7Z3D6-P39880
CUX1 p.Q1018R	P39880-Q99418
CUX1 p.Q1018R	P06400-P39880
CUX1 p.Q1018R	P39880-Q8WYH5
ISX p.R138Q	Q2M1V0-Q86SX1
ISX p.R138Q	P08238-Q2M1V0
VAMP7 p.V126L	O15400-P51809
EGFR p.L62R	P00533-Q71V34
EGFR p.L62R	P00533-Q9Y4L5
EGFR p.L62R	P00533-P49069
EGFR p.L62R	P00533-Q53HG7
EGFR p.L62R	P00533-Q7Z4F3
EGFR p.L62R	P00533-Q9UPY6
EGFR p.L62R	P00533-Q9Y6K9
EGFR p.L62R	P00533-Q59G22
EGFR p.L62R	P00533-P56962
EGFR p.L62R	P00533-Q9BXL5
EGFR p.L62R	O15162-P00533
EGFR p.L62R	P00533-Q59EA3
EGFR p.L62R	P00533-Q99608
EGFR p.L62R	P00533-P30304
EGFR p.L62R	P00533-P10636
EGFR p.L62R	P00533-Q4KWH8
EGFR p.L62R	P00533-Q00597
EGFR p.L62R	P00533-P42566
EGFR p.L62R	P00533-P23467
EGFR p.L62R	O14828-P00533
EGFR p.L62R	O14939-P00533
EGFR p.L62R	P00533-P20936
EGFR p.L62R	P00533-P29353
EGFR p.L62R	P00533-Q13561
EGFR p.L62R	P00533-Q8TDB4
[truncated: 11,689 more rows]
